# Supplementary material for: The Influence of TDP1 Inhibitor Usnic Acid Derivative OL9-116 on the Effects of Topotecan in Human Cells
Source: Curr Issues Mol Biol. 2026 Apr 21;48(4):428. doi: 10.3390/cimb48040428 (PMC13114712; doi:10.3390/cimb48040428)
Supplement: Supplementary file 1 [file cimb-48-00428-s001.zip]

Archive with 1 entries (1 files):
- cimb-4191397-supplementary.pdf
